# Supplementary material for: Modified SHI medium supports growth of a disease‐state subgingival polymicrobial community in vitro
Source: Mol Oral Microbiol. 2020 Dec 3;36(1):37–49. doi: 10.1111/omi.12323 (PMC7984074; doi:10.1111/omi.12323)
Supplement: Supplementary file 2 — Table S1 [file OMI-36-37-s002.xlsx]

## Sheet: Sheet 1
				Plaque inoculum		0% FBS, 0% sucrose, 2.5g/L mucin	0% FBS, 0.1% sucrose, 2.5g/L mucin					0% FBS, 0.5% sucrose, 2.5g/L mucin			0% FBS, 0.8% sucrose, 2.5g/L mucin		10% FBS, 0% sucrose, 2.5g/L mucin			10% FBS, 0.1% sucrose, 2.5g/L mucin			10% FBS, 0.5% sucrose, 2.5g/L mucin		10% FBS, 0.8% sucrose, 2.5g/L mucin		20% FBS, 0% sucrose, 2.5g/L mucin			30% FBS, 0.1% sucrose, 2.5g/L mucin	50% FBS, 0.1% sucrose, 2.5g/L mucin	10% FBS, 0% sucrose, 0g/L mucin			0% FBS, 0.1% sucrose, 0.1g/L mucin	30% FBS, 0.1% sucrose, 0.1g/L mucin			0% FBS, 0.1% sucrose, 8.0g/L mucin
Phylum	Genus	Species	ASV	1st sequencing run	2nd sequencing run	Replicate 1	Replicate 1	Replicate 2	Replicate 3	Replicate 4	Replicate 5	Replicate 1	Replicate 2	Replicate 3	Replicate 1	Replicate 2	Replicate 1	Replicate 2	Replicate 3	Replicate 1	Replicate 2	Replicate 3	Replicate 1	Replicate 2	Replicate 1	Replicate 2	Replicate 1	Replicate 2	Replicate 3	Replicate 1	Replicate 1	Replicate 1	Replicate 2	Replicate 3	Replicate 1	Replicate 1	Replicate 2	Replicate 3	Replicate 1
Firmicutes	Granulicatella	adiacens	9fa5f931b8c7bccd1129bcb61c487722	0	0	0	0	0	0	0	0	0	7	0	0	0	0	0	0	0	0	0	0	0	0	0	0	0	0	0	0	0	0	0	0	0	0	0	0
Firmicutes	Granulicatella	adiacens	c9491b5e8445af5b7e8c52bd820854d3	0	0	0	0	0	0	0	0	3	0	0	0	2	0	0	0	0	0	0	0	0	0	0	0	0	0	0	0	0	0	0	0	0	0	0	0
Firmicutes	Lactobacillus	casei	f39c6ed663d302f0c397e48957bf7b96	0	0	0	0	0	0	0	0	3	0	0	0	0	0	0	0	0	0	0	0	0	0	0	0	0	0	0	0	0	0	0	0	0	0	0	0
Firmicutes	Veillonella	dispar	a152327d84229c45a5ee5906e3bbca59	0	0	0	0	0	0	0	0	0	0	0	0	0	0	0	0	0	0	0	0	0	0	0	8	0	0	0	0	0	0	0	0	0	0	0	0
Firmicutes	Gemella	sanguinis	09ff0ccb8833fbc0713a3f5cb78f3191	0	0	0	0	0	0	0	0	0	0	0	0	0	0	0	0	0	0	0	0	0	0	0	1	0	0	0	0	0	0	0	0	0	0	0	0
Proteobacteria	Haemophilus	sp. HMT 036	8a67e700e8d295008a9a2a4c19128ca1	0	0	0	0	0	0	0	0	0	0	0	0	0	0	3	0	0	0	0	0	0	0	0	0	0	0	0	0	0	0	0	0	0	0	0	0
Firmicutes	Streptococcus	cristatus clade 578	c2be2d15708539313f536a4f5c6d6280	0	0	0	0	0	0	0	0	3	0	0	0	0	0	0	0	0	0	0	0	0	0	0	0	0	0	0	0	0	0	0	0	0	0	0	0
Firmicutes	Streptococcus	cristatus clade 578	45083554ba81256358a9d9f5edf3a2a0	0	0	0	0	0	0	0	0	0	2	0	0	0	0	0	0	0	0	0	0	0	0	0	0	0	0	0	0	0	0	0	0	0	0	0	0
Firmicutes	Streptococcus	oralis subsp. tigurinus clade 071	0c3f5bc71d0dc5c088066789c5517cad	0	0	0	0	0	0	0	0	19	41	0	46	19	0	0	0	0	0	0	0	18	13	23	5	0	0	0	0	0	0	0	0	0	0	0	0
Firmicutes	Streptococcus	oralis subsp. tigurinus clade 071	3bc22445c785d478e7dc5f57a9196285	0	0	0	0	0	0	0	0	0	0	0	0	0	0	0	0	0	0	0	0	0	0	0	0	2	0	0	0	0	0	0	0	0	0	0	0
Proteobacteria	Haemophilus	parainfluenzae	9257388e5b20f81770b797fb356b7d3e	0	0	0	98	0	0	0	0	0	0	0	0	0	195	75	0	0	0	0	0	0	0	0	214	0	0	0	0	401	106	21	69	0	0	0	0
Proteobacteria	Haemophilus	parainfluenzae	77e13c29c34d597ada74ffa17776fc7d	0	0	0	0	0	0	0	28	0	0	0	0	0	73	0	0	0	0	19	0	0	0	0	0	0	75	0	0	0	0	0	0	0	0	0	0
Proteobacteria	Haemophilus	parainfluenzae	38f11ad40106c7983c346f948cbd22c1	0	0	0	66	0	0	0	0	0	0	0	0	0	146	44	0	0	0	0	0	0	0	0	95	0	0	0	0	214	83	0	33	0	0	0	0
Proteobacteria	Haemophilus	parainfluenzae	1020d781e3e8ceaeb463a57a37d4e2a4	0	0	0	0	0	0	0	0	0	0	0	0	0	0	35	0	0	0	33	0	0	0	0	0	0	38	0	0	0	0	0	0	0	0	0	0
Proteobacteria	Haemophilus	parainfluenzae	b28074d95f21c12b6935184e6e27b51f	0	0	0	0	0	0	0	0	0	0	0	0	0	0	0	0	0	0	0	0	0	0	0	0	0	0	0	0	0	28	0	0	0	15	0	0
Proteobacteria	Haemophilus	parainfluenzae	3609300acb9cf1dbbb58090370bc0520	95	55	681	424	485	38	153	158	0	0	14	3	0	1836	2158	2770	2066	1046	836	0	0	2	0	3806	2013	1581	394	43	2503	3147	2536	1317	0	0	0	1353
Proteobacteria	Haemophilus	parainfluenzae	fccc0875859fddc92a5ef6c688bcdf3b	0	0	0	0	0	0	0	0	0	0	0	0	0	0	0	0	0	0	0	0	0	0	0	0	0	0	0	0	0	0	4	0	0	0	0	0
Proteobacteria	Haemophilus	sp. HMT 036	1b531fa73d2538a3a408deb8866f47bb	0	0	0	0	0	0	0	0	0	0	0	0	0	0	0	0	0	0	0	0	0	0	0	0	0	0	0	0	0	6	0	0	0	0	0	0
Proteobacteria	Haemophilus	sp. HMT 036	dfd374e0fc644c629cd34509a710565f	0	0	0	0	0	0	0	0	0	0	0	0	0	0	0	5	0	0	0	0	0	0	0	0	0	0	0	0	0	0	0	0	0	0	0	0
Proteobacteria	Haemophilus	parainfluenzae	89a47375d82d8a6340a4275d8ed7d15b	0	0	123	80	90	0	0	0	0	0	0	0	0	385	393	586	335	188	140	0	0	0	0	680	305	279	54	0	515	605	520	221	0	0	0	242
Proteobacteria	Haemophilus	sp. HMT 036	049558c2df43f1a66b7f382938766770	14	12	382	968	74	33	0	48	0	0	11	0	0	4122	3986	4247	130	161	40	0	0	0	0	2081	1270	566	0	0	5601	5255	2693	811	0	0	0	0
Proteobacteria	Haemophilus	influenzae	84525a77e224067158a42a6cdb59853c	0	0	0	0	0	0	0	0	0	0	0	0	0	0	0	0	0	0	0	0	0	0	0	0	0	0	0	0	6	0	0	0	0	0	0	0
Proteobacteria	Haemophilus	sputorum	c2607a0f098c216443ca77ea74acf42e	0	0	4	0	0	0	0	0	0	0	0	0	0	0	0	0	0	0	0	0	0	0	0	0	0	0	0	0	0	0	0	0	0	0	0	0
Proteobacteria	Haemophilus	parainfluenzae	144ee4133800b67a681e6d1bf32bce43	0	0	0	0	0	0	0	0	0	0	0	0	0	0	0	0	0	6	0	0	0	0	0	0	0	0	0	0	0	0	0	0	0	0	0	0
Proteobacteria	Eikenella	corrodens	f064a97a9f12aa306357794d77ac5b1f	152	129	470	823	1562	1111	746	1003	34	65	0	42	27	1041	1057	1243	233	854	183	0	0	22	0	1536	1190	1151	116	0	324	256	232	1340	24	0	0	390
Proteobacteria	Eikenella	corrodens	dca2c68a0aa21306dcde6325d10855b0	0	0	990	1399	2585	1096	1782	1870	0	0	0	61	0	1841	1861	2102	604	1241	752	12	17	0	43	2085	1689	1660	142	56	1212	2661	1780	1789	0	0	0	1130
Proteobacteria	Eikenella	corrodens	d01d149875cf027cffcd52054f18631c	0	0	9	0	0	0	0	0	0	0	0	0	0	0	0	0	0	0	0	0	0	0	0	0	0	0	0	0	0	0	0	0	0	0	0	0
Proteobacteria	Eikenella	corrodens	3deeb7e4f1e2eb03128fd48076256920	0	0	0	1	0	0	0	0	0	0	0	0	0	0	0	0	0	0	0	0	0	0	0	0	0	0	0	0	0	0	0	0	0	0	0	0
Proteobacteria	Eikenella	corrodens	8197551e6845a4777bf1be06eff2b1d1	0	0	0	0	0	0	0	0	0	0	0	0	0	0	0	0	0	0	0	0	0	0	0	3	0	0	0	0	0	0	0	0	0	0	0	0
Proteobacteria	Kingella	oralis	82208e2846f806cef343a3f9159ecfc8	353	275	0	4	23	5	20	41	93	149	15	182	61	33	30	57	29	20	11	46	62	62	101	38	13	19	6	0	0	5	0	14	0	5	0	17
Proteobacteria	Neisseria	mucosa	dccb22e202329a5ee00f2f215287b97f	0	0	0	0	0	0	0	0	0	0	0	0	0	0	0	0	0	0	0	0	0	0	0	0	0	0	0	0	0	0	0	0	0	0	4	0
Proteobacteria	Eikenella	corrodens	61fc46367f7dbac348830fd3aead1d6b	14	23	24	28	0	0	0	0	0	0	0	0	0	24	22	28	0	0	64	0	0	0	0	17	23	20	0	0	0	0	0	0	0	0	0	0
Proteobacteria	Eikenella	corrodens	501cc95e2136420f12c0499a906accb9	0	0	1	4	12	0	0	0	0	0	0	0	0	6	2	4	0	0	3	0	0	0	0	4	3	4	0	0	5	0	0	3	0	0	0	0
Proteobacteria	Cardiobacterium	valvarum	8d7feefc924e30aacd0e78540192489b	0	0	0	0	0	0	0	0	7	0	0	0	0	0	0	0	0	0	0	0	0	0	0	0	0	0	0	0	0	0	0	0	0	0	0	0
Proteobacteria	Cardiobacterium	hominis	ee85f436f57bd5102fbd1bb62ca5f875	66	60	0	0	0	0	0	0	0	0	0	0	0	0	0	0	0	0	0	0	0	0	0	0	0	0	0	0	0	0	0	0	0	0	0	0
Proteobacteria	Cardiobacterium	valvarum	b7f6538fdbee7b3fbeb707ebabad0b7a	242	194	12	10	5	0	0	12	0	10	0	26	6	6	14	7	0	0	14	6	7	0	16	13	6	0	0	0	14	17	16	10	0	0	0	0
Proteobacteria	Cardiobacterium	valvarum	9576924fc212dd43ab53313c17cb7487	0	0	0	0	0	0	0	0	0	0	0	0	0	0	0	0	0	4	0	0	0	0	0	0	0	0	0	0	0	0	0	0	0	0	0	0
Actinobacteria	Olsenella	sp. HMT 807	ce749866e49bd4fc3e6e6f255a5f5ca7	14	13	0	0	0	0	0	0	0	5	0	0	0	0	0	0	0	0	0	0	0	4	0	0	0	0	0	0	0	0	0	0	0	0	0	0
Actinobacteria	Atopobium	sp. HMT 199	6dce00755a1ceb38a859cc23fa0bc61e	27	0	0	0	0	0	0	0	0	0	0	0	10	0	0	0	0	0	0	0	0	0	0	0	0	0	0	0	0	0	0	0	0	0	0	0
Actinobacteria	Atopobium	rimae	0b97fee5ff7b1b11546502ba154477d1	0	29	0	0	0	0	0	0	0	0	0	0	0	0	0	0	0	0	0	0	0	0	0	0	0	0	0	0	0	0	0	0	0	0	0	0
Actinobacteria	Atopobium	parvulum	2d95fd35c16c55fb9e70635cc00141b3	0	12	94	41	32	19	71	33	0	0	0	18	10	95	25	66	214	215	58	6	0	0	0	335	315	497	119	60	58	71	138	192	65	151	100	109
Actinobacteria	Atopobium	parvulum	276adbc2dd57d57fc15b639f27c7d048	0	0	0	0	0	0	0	0	0	0	0	0	0	0	0	0	0	0	0	0	0	0	0	0	0	0	0	0	0	0	0	4	0	0	0	0
Chloroflexi	Anaerolineae [G-1]	bacterium HMT 439	57df9b50f7bf01367e92d852e457cb5f	48	33	0	0	0	0	0	0	0	0	3	0	0	0	0	0	0	0	0	0	0	0	0	0	0	0	0	0	0	0	0	0	0	0	0	0
Firmicutes	Mycoplasma	faucium	1e2a428a421bfc5952af0c36a957b326	16	16	0	0	0	0	0	0	0	0	0	0	0	0	0	0	0	0	0	0	0	0	0	0	0	0	0	0	0	0	0	0	0	0	0	0
Saccharibacteria_(TM7)	Saccharibacteria (TM7) [G-3]	bacterium HMT 351	a07acd3ce145fe325466125704d14fd2	0	0	0	0	0	0	0	0	0	0	0	0	0	0	0	0	0	0	0	0	0	0	0	0	4	0	0	0	0	0	0	0	0	0	0	0
Saccharibacteria_(TM7)	Saccharibacteria (TM7) [G-3]	bacterium HMT 351	b643a9390174e46706fe7b46bd468b58	0	0	0	0	0	0	0	0	0	0	0	0	0	0	0	0	0	0	0	0	0	0	0	0	0	0	0	0	0	0	3	0	0	0	0	0
Saccharibacteria_(TM7)	Saccharibacteria (TM7) [G-3]	bacterium HMT 351	4990c6c9eb8a798fa1c5dd4d7bc8f24c	42	80	0	0	0	0	0	0	0	0	0	0	0	0	0	0	0	0	0	0	0	0	0	0	0	0	0	0	0	0	0	0	0	0	0	0
Saccharibacteria_(TM7)	Saccharibacteria (TM7) [G-3]	bacterium HMT 351	7d40ef82b02779b7dec212661071e796	45	0	0	0	0	0	0	0	0	0	0	0	0	0	0	0	0	0	0	0	0	0	0	0	0	0	0	0	0	0	0	0	0	0	0	0
Saccharibacteria_(TM7)	Saccharibacteria (TM7) [G-3]	bacterium HMT 351	257215928aec39d4d53ee7b65d219899	0	0	265	127	20	0	20	56	0	0	0	0	0	18	18	16	14	21	257	0	0	0	0	73	97	42	0	0	38	40	66	46	0	0	0	18
Saccharibacteria_(TM7)	Saccharibacteria (TM7) [G-1]	bacterium HMT 952	47554740b460b4d204eb857dfbdd865e	0	0	0	0	0	0	3	0	0	0	0	0	0	0	0	0	0	0	0	0	0	0	0	6	4	0	3	0	0	0	0	0	0	0	0	0
Saccharibacteria_(TM7)	Saccharibacteria (TM7) [G-1]	bacterium HMT 349	8724cd11a0736ba5558d678cded997a9	49	53	0	0	0	0	0	0	0	0	0	0	0	0	0	0	0	0	0	0	0	0	0	0	0	0	0	0	0	0	4	0	0	0	0	0
Saccharibacteria_(TM7)	Saccharibacteria (TM7) [G-1]	bacterium HMT 869	3069d7dd45f8a4a77045f6704478f0f0	62	56	0	0	0	0	0	0	0	0	0	0	0	0	0	0	0	0	0	0	0	0	0	0	0	0	0	0	0	0	0	0	0	0	0	0
Saccharibacteria_(TM7)	Saccharibacteria (TM7) [G-1]	bacterium HMT 869	d4881cddb00acae30d5e51bb8f72f24b	0	0	0	0	0	0	0	0	0	0	0	0	0	0	0	0	0	0	0	0	0	0	5	0	0	0	0	0	0	0	0	0	0	0	0	0
Saccharibacteria_(TM7)	Saccharibacteria (TM7) [G-1]	bacterium HMT 346	d2b1b9bfb87fd953733582f6ae55a180	569	527	0	0	0	0	0	0	0	0	0	5	0	0	0	0	0	0	10	0	0	4	0	0	0	0	0	0	0	0	0	0	0	0	0	0
Saccharibacteria_(TM7)	Saccharibacteria (TM7) [G-1]	bacterium HMT 346	52c395be4d5646843414b4535194a777	124	130	0	0	0	0	0	0	0	0	0	6	0	0	0	0	0	0	0	7	0	0	0	0	0	0	0	0	0	0	0	0	0	0	0	0
Saccharibacteria_(TM7)	Saccharibacteria (TM7) [G-1]	bacterium HMT 347	dc5bfcf207cc63d4a4302ede3254a297	33	26	0	0	0	0	0	0	0	0	0	0	0	0	0	0	0	0	0	0	0	0	0	0	0	0	0	0	0	0	0	0	0	0	0	0
Fusobacteria	Fusobacterium	nucleatum subsp. vincentii	ebbc54e175185809774c8d3cd886fa28	0	0	0	0	0	0	0	0	0	0	0	0	0	0	0	0	0	0	0	0	0	0	0	0	0	0	0	0	14	0	0	0	0	0	0	0
Fusobacteria	Fusobacterium	nucleatum subsp. vincentii	39e438b48be3bcd1539f9cf44c34209e	27	29	0	0	0	0	0	0	0	0	0	0	0	0	0	0	0	0	0	0	0	0	0	0	0	0	0	0	0	0	0	0	0	0	0	0
Fusobacteria	Fusobacterium	nucleatum subsp. animalis	8033c660c517d75735431189b1067c3f	0	0	0	19	0	0	0	0	0	0	0	0	0	0	8	0	0	0	0	0	0	0	0	0	0	0	0	0	0	0	0	0	0	0	0	0
Fusobacteria	Fusobacterium	nucleatum subsp. nucleatum	1a9005f0a4a9dc43f6f01a8a52bbe8ba	0	0	0	0	0	0	0	0	0	0	19	0	0	0	0	0	0	0	0	0	0	0	0	0	0	0	0	0	0	0	0	0	0	0	0	0
Proteobacteria	Desulfobulbus	sp. HMT 041	99718ea8bb3b26bb7ab244dce2caf4b6	57	39	0	0	0	0	0	0	0	0	0	0	0	0	0	0	0	0	0	0	0	0	0	0	0	0	0	0	0	0	0	0	0	0	0	0
Proteobacteria	Campylobacter	gracilis	6300bb8727b2a5d71d67809047343ea8	3	0	0	0	0	0	0	0	0	0	0	0	0	0	0	0	0	0	0	0	0	0	0	0	0	0	0	0	0	0	0	0	0	0	0	0
Proteobacteria	Campylobacter	gracilis	837285bce14a249162a597953b9e04f1	197	188	0	0	0	0	0	0	0	0	0	0	0	0	0	0	0	0	0	0	0	0	0	0	0	0	0	0	0	0	0	0	0	0	0	0
Proteobacteria	Campylobacter	gracilis	a40b1a1c74b31563f824ba94f238f0ab	71	57	16	25	8	0	0	12	0	0	0	0	0	0	0	0	0	0	126	0	0	0	0	0	0	0	0	0	0	0	0	8	0	0	0	32
Proteobacteria	Campylobacter	gracilis	aee13907e7360f59a0fe30a8e0b28e0a	50	52	0	0	0	0	26	0	0	0	0	0	0	0	0	4	0	0	42	0	0	0	0	32	0	0	24	0	0	0	0	0	0	7	0	0
Proteobacteria	Campylobacter	curvus	01aff0c8b75c8f19d760b0ba76bd583d	7	0	116	141	0	0	0	0	0	0	3	0	0	0	0	0	0	0	0	0	0	0	0	0	0	0	0	0	0	3	0	21	0	0	0	0
Proteobacteria	Campylobacter	concisus	fd500e283cb23888dba01f7f8e83b64c	0	0	18	63	0	0	7	0	0	0	0	0	0	0	0	0	0	0	0	0	0	0	0	5	0	0	0	0	0	0	0	0	0	0	0	10
Proteobacteria	Campylobacter	curvus	45f3d2d61c1f51567c7d97ccda7e404d	0	0	19	23	0	0	0	0	0	0	0	0	0	0	0	0	0	0	0	0	0	0	0	0	0	0	0	0	0	0	0	0	0	0	0	0
Proteobacteria	Campylobacter	showae	a285492bbbd9a7cffa15271904cdfe6d	113	103	451	446	0	0	0	0	0	0	0	0	0	6	0	0	0	0	19	0	0	0	0	0	0	0	0	0	0	0	0	0	0	0	0	0
Firmicutes	Filifactor	alocis	80f6a8ea205c22b096fdc956f1393fca	1692	1862	64	120	0	0	0	0	0	45	9	21	0	31	22	16	0	0	5	11	0	0	9	13	0	0	0	0	91	19	15	0	0	0	0	0
Firmicutes	Filifactor	alocis	de946c3f5973a796e21f2d1601e27e1a	668	762	0	0	0	0	0	0	0	0	0	0	0	0	0	0	0	0	0	0	0	0	0	0	0	0	0	0	0	0	0	0	0	0	0	0
Firmicutes	Peptostreptococcaceae [XI][G-5]	saphenum	8e8196c386d3972eab6aeb8b219eceeb	364	298	0	0	0	0	0	0	0	8	0	4	7	0	0	0	0	0	5	3	0	0	0	0	0	0	0	0	0	0	0	0	0	0	0	0
Firmicutes	Peptostreptococcaceae [XI][G-6]	nodatum	a5041114f6318f034d8e8e835b883869	47	55	0	0	0	0	0	0	0	0	0	4	0	0	0	0	0	0	0	0	0	0	0	0	0	0	0	0	0	0	0	0	0	0	0	0
Firmicutes	Peptostreptococcaceae [XI][G-4]	bacterium HMT 369	9403a8c1cae3c759631b0187fbdcac3e	283	286	0	0	0	0	0	0	0	3	0	11	0	0	0	0	0	0	0	0	0	0	6	0	0	0	0	0	0	0	0	0	0	0	0	0
Firmicutes	Peptostreptococcaceae [XI][G-2]	bacterium HMT 091	eb12febdcdb67d6c7cd1113498173a4b	0	3	0	0	0	0	0	0	0	0	0	0	0	0	0	0	0	0	0	0	0	0	0	0	0	0	0	0	0	0	0	0	0	0	0	0
Firmicutes	Peptostreptococcaceae [XI][G-9]	brachy	7cf08aa2ade65bfe38c04299d352fbc4	15	17	0	0	0	0	0	0	0	0	0	0	0	0	0	0	0	0	0	0	0	0	0	0	0	0	0	0	0	0	0	0	0	0	0	0
Firmicutes	Peptostreptococcaceae [XI][G-9]	brachy	aaa3edd17a78cf538d9c47666479eaf8	0	2	0	0	0	0	0	0	0	0	0	0	0	0	0	0	0	0	0	0	0	0	0	0	0	0	0	0	0	0	0	0	0	0	0	0
Firmicutes	Parvimonas	sp. HMT 110	e094ef8b3d65d846b49e63a3779e6d7b	0	0	144	92	0	0	0	0	0	0	0	0	0	29	16	20	0	0	12	0	0	0	0	35	12	7	0	0	10	31	38	4	0	0	0	0
Firmicutes	Parvimonas	sp. HMT 110	16c6db8cccf3da1ea084f2bdffd645d2	24	19	0	0	0	0	0	0	0	0	0	0	0	0	0	0	0	0	0	0	0	0	0	0	0	0	0	0	0	0	0	0	0	0	0	0
Firmicutes	Parvimonas	micra	9935785e6d587825767e03eab3ebf960	316	319	200	268	0	0	0	13	0	18	0	2	0	34	32	41	0	0	49	4	0	0	0	0	0	0	0	0	97	74	43	0	0	0	0	0
Synergistetes	Fretibacterium	sp. HMT 359	b84fce5eb1f9a0753af6b74bdaa7a5de	0	3	0	0	0	0	0	0	0	0	0	0	0	0	0	0	0	0	0	0	0	0	0	0	0	0	0	0	0	0	0	0	0	0	0	0
Synergistetes	Fretibacterium	fastidiosum	563fa708e63b188fc35cd7b43736319f	434	472	0	0	0	0	0	0	0	37	0	0	7	0	0	0	0	0	0	3	0	0	10	0	0	0	0	0	0	0	0	0	0	0	0	0
Synergistetes	Fretibacterium	fastidiosum	937da18853d5e5f4d804037443ac5987	4	0	0	0	0	0	0	0	0	0	0	0	0	0	0	0	0	0	0	0	0	0	0	0	0	0	0	0	0	0	0	0	0	0	0	0
Synergistetes	Fretibacterium	sp. HMT 359	498a290aa24f055851ad37b39ed290f2	587	536	0	0	0	0	0	0	5	72	5	11	0	0	0	0	0	0	0	0	0	0	8	0	0	0	0	0	0	0	0	0	0	0	0	0
Synergistetes	Fretibacterium	sp. HMT 359	bc851511296a0fbc534ead073f1fec37	0	45	0	0	0	0	0	0	0	0	0	0	0	0	0	0	0	0	0	0	0	0	0	0	0	0	0	0	0	0	0	0	0	0	0	0
Synergistetes	Fretibacterium	sp. HMT 359	2c4d36f81fc42a67b700cb210b0b1a63	4	0	0	0	0	0	0	0	0	0	0	0	0	0	0	0	0	0	0	0	0	0	0	0	0	0	0	0	0	0	0	0	0	0	0	0
Spirochaetes	Treponema	vincentii	a9fb19bc6ebf2e1002ed5dc99dbce110	216	272	0	0	0	0	0	0	0	0	0	9	0	0	0	0	0	0	0	0	0	0	18	0	0	0	0	0	0	0	0	0	0	0	0	0
Spirochaetes	Treponema	sp. HMT 235	0b2b60225ad19c955fd4510a96455f25	68	62	0	0	0	0	0	0	0	0	0	0	0	0	0	0	0	0	0	0	0	0	0	0	0	0	0	0	0	0	0	0	0	0	0	0
Spirochaetes	Treponema	parvum	a593505c2e9be484e96db81179ca477c	73	61	0	0	0	0	0	0	0	0	4	0	20	0	0	0	0	0	0	0	0	0	0	0	0	0	0	0	0	0	0	0	0	0	0	0
Spirochaetes	Treponema	socranskii	d154981ba20c517a449b2718131157a4	619	562	0	0	0	0	0	0	0	0	14	20	0	0	0	0	0	0	0	0	10	8	23	0	0	0	0	0	0	0	0	0	0	0	0	0
Spirochaetes	Treponema	socranskii	595b021f160b37fab85cb07694f601dc	337	302	0	0	0	0	0	0	11	30	0	0	0	0	0	0	0	0	0	0	0	0	0	0	0	0	0	0	0	0	0	0	0	0	0	0
Spirochaetes	Treponema	socranskii	dd7cfff46b8d6ce4c00c9a05be96cc4e	141	133	0	0	0	0	0	0	0	0	0	0	0	0	0	0	0	0	7	0	0	0	0	0	0	0	0	0	0	0	0	0	0	0	0	2
Spirochaetes	Treponema	socranskii	0e7c2d008de0edda494cfd1abd4c1522	133	116	0	0	0	0	0	0	0	12	0	0	0	0	0	0	0	0	0	0	0	0	0	0	0	0	0	0	0	0	0	0	0	0	0	0
Spirochaetes	Treponema	sp. HMT 263	4c910dab984dee5b7c778c6856ded1e7	12	0	0	0	0	0	0	0	0	0	0	0	0	0	0	0	0	0	0	0	0	0	0	0	0	0	0	0	0	0	0	0	0	0	0	0
Spirochaetes	Treponema	sp. HMT 927	0186b69e3cc8a9674ce266a78aad588b	924	615	0	0	0	0	0	0	16	25	14	30	36	0	0	0	0	0	0	5	11	18	26	0	0	0	0	0	0	0	0	0	0	0	0	0
Spirochaetes	Treponema	sp. HMT 927	85dbd66de3e54b60f571d3fd2d6ea617	0	7	0	0	0	0	0	0	0	0	0	0	0	0	0	0	0	0	0	0	0	0	0	0	0	0	0	0	0	0	0	0	0	0	0	0
Spirochaetes	Treponema	sp. HMT 258	12b030ecebea84a7a137cfa29e71dced	209	234	0	0	0	0	0	0	0	0	5	0	0	0	0	0	0	0	0	0	0	0	5	0	0	0	0	0	0	0	0	0	0	0	0	0
Spirochaetes	Treponema	lecithinolyticum	311817a8d5cee430fb8f4c96d6101e33	1684	1949	0	0	0	0	0	0	0	44	29	29	37	0	0	5	0	0	12	8	13	10	35	0	0	0	0	0	0	0	0	0	0	0	0	0
Spirochaetes	Treponema	maltophilum	b5e3626ed5ecfd0d0fe440ab2cff428c	99	101	0	0	0	0	0	0	0	9	0	0	0	0	0	0	0	0	0	0	0	0	0	0	0	0	0	0	0	0	0	0	0	0	0	0
Spirochaetes	Treponema	maltophilum	a796c6252189787377d737a91646667e	60	55	0	0	0	0	0	0	0	0	0	0	0	0	0	0	0	0	0	0	0	0	0	0	0	0	0	0	0	0	0	0	0	0	0	0
Spirochaetes	Treponema	sp. HMT 260	6d892d730d44ade21e443e23de8435b5	73	120	0	0	0	0	0	0	0	0	0	0	0	0	0	0	0	0	0	0	0	0	0	0	0	0	0	0	0	0	0	0	0	0	0	0
Spirochaetes	Treponema	sp. HMT 246	ae97576978b807bd2426cc7ae70b74e8	0	2	0	0	0	0	0	0	0	0	0	0	0	0	0	0	0	0	0	0	0	0	0	0	0	0	0	0	0	0	0	0	0	0	0	0
Spirochaetes	Treponema	denticola	d5b413205c59195b5d15e1a7753d39c5	1127	1263	0	0	0	0	0	0	29	39	25	44	0	0	0	0	0	0	0	20	20	29	55	0	0	0	0	0	0	0	0	0	0	0	0	0
Spirochaetes	Treponema	denticola	db60966729e9fac5cb6cfd9bf28d435c	178	215	0	0	0	0	0	0	7	29	0	18	0	0	0	0	0	0	0	7	7	0	21	0	0	0	0	0	0	0	0	0	0	0	0	0
Spirochaetes	Treponema	denticola	e98e9b6a96a7974eff3edb58c44ea888	313	333	0	0	3	0	0	0	0	0	11	0	0	0	0	0	0	0	0	0	0	7	0	0	0	0	0	0	3	0	0	0	0	0	0	0
Spirochaetes	Treponema	denticola	b3b0079b0a1e3ab01f2b3e9129818adb	0	0	0	0	0	0	0	0	0	7	0	0	0	0	0	0	0	0	0	0	0	0	0	0	0	0	0	0	0	0	0	0	0	0	0	0
Spirochaetes	Treponema	sp. HMT 247	86968194a031e26117a3a4dcfc3d8109	1913	1983	0	0	0	0	0	0	19	24	52	26	16	0	0	0	0	0	0	8	22	19	40	0	0	0	0	0	0	0	0	0	0	0	0	0
Spirochaetes	Treponema	sp. HMT 251	1cff04e76069a6fff1afed64868316b4	79	77	0	0	0	0	0	0	0	0	0	0	0	0	0	0	0	0	0	0	0	0	0	0	0	0	0	0	0	0	0	0	0	0	0	0
Spirochaetes	Treponema	sp. HMT 251	f9b536cbfcebfa0dfda896dc1207e2be	58	80	0	0	0	0	0	0	0	0	0	0	0	0	0	0	0	0	0	0	0	0	0	0	0	0	0	0	0	0	0	0	0	0	0	0
Spirochaetes	Treponema	sp. HMT 238	e1c8a23b4eee4403e985475b2e9bb03b	191	199	0	0	0	0	0	0	0	0	0	0	0	0	0	0	0	0	0	0	0	0	0	0	0	0	0	0	0	0	0	0	0	0	0	0
Spirochaetes	Treponema	sp. HMT 237	d6d2082b9b862eec1076c90b3cdb8d5e	427	502	0	0	0	0	0	0	0	0	0	0	0	0	0	0	0	0	0	0	35	0	21	0	0	0	0	0	0	0	0	0	0	0	0	0
Spirochaetes	Treponema	sp. HMT 237	7c4bb100bb00f690c52de0f20dd69a3a	354	399	0	0	0	0	0	0	0	0	0	0	0	0	0	0	0	0	0	0	0	0	0	0	0	0	0	0	0	0	0	0	0	0	0	0
Spirochaetes	Treponema	sp. HMT 234	cd64bcce90cc8eeba483eb69b2b53cf0	195	201	0	0	0	0	0	0	0	0	0	0	0	0	0	0	0	0	0	0	0	0	11	0	0	0	0	0	0	0	0	0	0	0	0	0
Spirochaetes	Treponema	sp. HMT 237	237f3838627aebc618b02c975f598ef7	785	880	0	0	0	0	0	0	24	29	31	30	28	0	0	0	0	0	0	0	0	33	36	0	0	0	0	0	0	0	0	0	0	0	0	0
Spirochaetes	Treponema	sp. HMT 231	efca65b64fabe4d111af496be71c474a	54	62	0	0	0	0	0	0	0	0	0	0	0	0	0	0	0	0	0	0	0	0	0	0	0	0	0	0	0	0	0	0	0	0	0	0
Spirochaetes	Treponema	sp. HMT 236	b0b13d51441dcec9eedc17af91f62a5d	2	0	0	0	0	0	0	0	0	0	0	0	0	0	0	0	0	0	0	0	0	0	0	0	0	0	0	0	0	0	0	0	0	0	0	0
Actinobacteria	Corynebacterium	aurimucosum	5d267953304c2aa31ed730d158bdfebf	2	0	0	0	0	0	0	0	0	0	0	0	0	0	0	0	0	0	0	0	0	0	0	0	0	0	0	0	0	0	0	0	0	0	0	0
Actinobacteria	Actinomyces	radicidentis	c7a30cc430752518c9e85827d74576eb	0	0	0	0	0	0	0	6	0	0	0	0	0	0	0	0	0	0	0	0	0	0	0	0	0	0	0	0	0	0	0	0	0	0	0	0
Actinobacteria	Actinomyces	sp. HMT 180	7a10fd4e57e182d3583ef49f9c0069bd	0	0	0	0	9	0	10	0	0	0	0	4	0	0	0	0	0	0	0	0	0	0	0	36	0	13	0	22	12	0	0	0	14	16	14	25
Actinobacteria	Actinomyces	sp. HMT 180	14194c08756154128ad231626fa03909	0	0	0	0	0	0	0	0	0	0	0	0	0	0	0	0	0	26	0	0	0	0	0	0	0	0	0	0	0	0	0	0	0	0	0	0
Actinobacteria	Actinomyces	meyeri	0bd03bfae364eba58ad5bdbf35872ae6	110	64	0	0	0	0	0	0	0	0	0	0	0	0	0	0	0	0	0	0	0	0	0	0	0	0	0	0	0	0	0	0	0	0	0	0
Actinobacteria	Actinomyces	sp. HMT 180	8f6ac35d568fc1e6b01f4a4bf909ed1f	63	37	33	53	128	96	123	144	42	48	0	53	26	90	69	71	254	260	103	15	17	16	57	179	128	175	169	137	17	31	38	159	165	171	108	314
Actinobacteria	Actinomyces	sp. HMT 180	e03ce9d6c98249473d9b271d4873260c	0	0	0	0	0	0	0	0	0	0	0	0	0	0	0	2	0	0	0	0	0	0	0	0	0	0	0	0	0	0	0	0	0	0	0	0
Actinobacteria	Peptidiphaga	sp. HMT 183	54576b38bf6e05e96e6436c0b1963143	24	17	0	0	0	0	0	0	0	0	0	0	5	0	0	0	0	0	0	0	0	0	0	0	0	0	0	0	0	0	0	0	0	0	0	0
Actinobacteria	Pseudopropionibacterium	propionicum	ec8cb6ce1dffe06c40c735f9e830dbc7	0	15	0	0	0	0	0	0	0	0	0	0	0	0	0	0	0	0	0	0	0	0	0	0	0	0	0	0	0	0	0	0	0	0	0	0
Actinobacteria	Pseudopropionibacterium	propionicum	f63cf1ed9c8583a66a955d5ad104eeeb	0	14	0	0	0	0	0	0	0	0	0	0	0	0	0	0	0	0	0	0	0	0	0	0	0	0	0	0	0	0	0	0	0	0	0	0
Actinobacteria	Corynebacterium	matruchotii	6fafaabb22d398e767490604355c972d	1237	1163	0	0	0	0	0	8	72	110	0	95	45	0	3	5	0	0	129	32	67	42	62	19	0	0	8	0	11	5	0	10	0	0	0	8
Actinobacteria	Corynebacterium	durum	ce6db2e49f50b99783034ca388b4dd39	0	0	0	0	0	0	0	0	0	0	0	13	0	0	0	0	0	0	0	0	0	0	0	0	0	0	0	0	0	0	0	0	0	0	0	0
Actinobacteria	Rothia	mucilaginosa	aa58a84fc0cf602b173983928c1816ff	0	0	0	0	0	0	0	6	26	28	0	0	0	0	0	0	0	0	0	21	35	27	43	0	0	6	0	0	0	0	0	0	0	12	26	0
Actinobacteria	Rothia	dentocariosa	6b0f2083932ab65c6831a6eb60941828	188	164	0	0	0	0	4	0	32	39	5	54	15	0	0	0	3	8	0	28	34	18	50	3	0	0	0	0	0	0	0	5	5	12	0	0
Actinobacteria	Actinomyces	sp. HMT 169	2c2f0e4e988c32a6207cd2d21938a955	89	0	0	0	49	0	37	61	28	0	0	0	0	27	0	0	129	161	0	0	0	0	0	104	71	107	0	0	35	37	36	84	22	19	0	93
Actinobacteria	Actinomyces	oris	53e2f3c05478a89b959e5f644aaa54fc	138	87	42	82	115	150	136	180	125	178	0	183	107	212	271	288	102	190	143	55	126	113	157	504	296	358	154	87	213	297	255	245	277	253	83	46
Actinobacteria	Actinomyces	sp. HMT 171	90297767e634bdda04a18018f93b34e7	0	45	0	0	0	0	0	0	0	0	0	0	0	45	0	0	0	0	0	0	0	0	0	0	0	0	0	0	0	0	0	8	0	0	0	0
Actinobacteria	Actinomyces	johnsonii	1e120f6026c3777192019afd8c7f25e4	0	0	0	0	0	0	0	0	0	0	0	0	0	0	0	0	0	0	0	0	0	0	0	0	0	0	0	0	0	0	0	64	0	0	0	0
Actinobacteria	Actinomyces	naeslundii	eb52b037ffe828f2bfd11b7714cd72c3	0	0	0	0	0	0	0	0	0	0	0	28	0	0	0	0	0	0	0	18	0	0	0	0	0	0	0	0	0	0	0	0	0	0	0	0
Actinobacteria	Actinomyces	israelii	9527e99af4a4caba510bfcb942732a89	15	0	0	0	0	0	0	0	0	0	0	0	0	0	0	0	0	0	0	0	0	0	0	0	0	0	0	0	0	0	0	0	0	0	0	0
Actinobacteria	Actinomyces	sp. HMT 525	12e2f8496e1f24712f43a153c0e2014d	32	0	0	0	0	0	0	0	0	0	0	0	0	0	0	0	0	0	0	0	0	0	0	0	0	0	0	0	0	0	0	0	0	0	0	0
Actinobacteria	Actinomyces	sp. HMT 414	41e56c1256b5c115343909ba279d87f8	5	0	0	0	0	0	0	0	0	0	0	0	0	0	0	0	0	0	0	0	0	0	0	0	0	0	0	0	0	0	0	0	0	0	0	0
Actinobacteria	Actinomyces	massiliensis	b843a0f01eb1a89644c8c316ddd89c76	16	0	0	0	0	0	0	0	0	0	0	0	0	0	0	0	0	0	0	0	0	0	0	0	0	0	0	0	0	0	0	0	0	0	0	0
Firmicutes	Veillonellaceae [G-1]	bacterium HMT 132	9317ef4ed210a2c60cd170fefaa83377	60	50	0	0	0	0	0	0	0	0	0	0	0	0	0	0	0	0	0	0	0	0	0	0	0	0	0	0	0	0	0	0	0	0	0	0
Firmicutes	Selenomonas	infelix	141eca75dbcf9c09851d31eb837bb120	30	45	0	0	0	0	0	0	0	0	0	0	0	0	0	0	0	0	58	0	0	0	0	0	0	0	0	0	0	0	0	0	0	0	0	0
Firmicutes	Selenomonas	infelix	79c9a071e390dfdb2d3551cc10da726d	0	0	2	0	0	0	0	0	0	0	0	0	0	0	0	0	0	0	0	0	0	0	0	0	0	0	0	0	0	0	0	0	0	0	0	0
Firmicutes	Selenomonas	sp. HMT 892	6c047e19ea010206c979bc1400aca3e0	123	129	28	18	0	0	0	0	0	0	0	0	0	11	0	0	0	0	161	0	0	0	0	0	0	0	0	0	0	0	7	0	0	0	0	0
Firmicutes	Selenomonas	sp. HMT 146	1ee1d770ab6d06a130621a230a0a6897	0	0	0	0	0	0	0	0	0	0	0	7	0	0	0	0	0	0	0	0	0	0	0	0	0	0	0	0	0	0	0	0	0	0	0	0
Firmicutes	Selenomonas	sp. HMT 146	c049155fdd0be6fbbeb90e85667fd0a4	118	90	31	0	0	0	0	0	0	0	0	0	0	0	0	0	0	0	104	0	0	0	0	0	0	0	0	0	0	0	0	0	0	0	0	0
Firmicutes	Selenomonas	sp. HMT 892	cdb5280a51c31c4db03d765b72ecf9e0	37	25	0	0	0	0	0	0	0	0	0	0	0	0	0	0	0	0	30	0	0	0	0	0	0	0	0	0	0	0	0	0	0	0	0	0
Firmicutes	Veillonella	dispar	ef09426db5c86fed3529167dd931c299	0	0	0	0	0	0	8	0	0	0	0	0	0	0	0	0	0	0	0	0	0	0	0	0	0	0	0	0	0	0	0	0	0	0	0	0
Firmicutes	Veillonella	dispar	d254706f343b6c9e710a9d9766f15217	0	0	0	0	0	0	0	0	0	0	0	0	0	0	0	0	0	8	0	0	0	0	0	0	0	0	0	0	0	0	0	0	0	0	0	0
Firmicutes	Veillonella	atypica	4664ca8837890dab596135da03f59307	0	0	0	0	0	0	0	0	0	0	0	0	0	0	0	0	0	0	0	0	0	0	0	0	0	0	0	0	0	0	0	0	0	0	0	7
Firmicutes	Veillonella	atypica	3d7afa879ded5efcdb67e8602e70afdd	0	0	0	0	0	3	0	0	0	0	0	0	0	0	0	0	0	0	0	0	0	0	0	0	0	0	0	0	0	0	0	0	0	0	0	0
Firmicutes	Veillonella	atypica	e4931b520efd510817c1ba04dad860e3	0	0	0	0	0	0	0	0	0	0	0	0	0	0	0	0	0	0	0	0	0	0	0	0	0	0	0	0	2	0	0	0	0	0	0	0
Firmicutes	Veillonella	dispar	2f0ddd4708ed4aa088c44cdfad3d6a38	0	0	0	0	0	0	0	0	0	0	0	0	0	0	0	0	0	0	0	0	0	0	0	0	0	0	0	0	0	2	0	0	0	0	0	0
Firmicutes	Veillonella	dispar	6996c243cb725a131931b48def5d2d3d	0	0	50	71	147	114	228	82	0	0	0	0	0	189	0	257	167	536	108	0	0	0	0	175	258	36	131	0	0	0	0	0	0	0	0	186
Firmicutes	Veillonella	dispar	5869b8f73950a2bf20bfbcd387aa78e6	0	0	0	5	0	0	0	0	0	0	0	0	0	0	0	0	0	0	0	0	0	0	0	0	0	0	0	0	0	0	0	0	0	0	0	0
Firmicutes	Dialister	invisus	44ab683d2c0aa141bf0859009d4bba7c	220	198	80	17	15	0	16	0	0	0	0	0	0	0	0	0	19	14	42	0	0	0	0	0	23	34	28	12	0	0	12	16	0	0	0	17
Firmicutes	Dialister	invisus	9f023c8d292b7d9c63021224f31e66aa	241	157	102	34	0	0	13	17	0	0	0	0	0	9	14	26	19	22	44	0	0	0	0	54	31	39	52	19	24	9	19	38	0	0	0	26
Firmicutes	Dialister	pneumosintes	949c79d98dbfea837c65ee1e1cf804a3	136	111	77	177	24	26	155	96	0	12	0	0	0	36	29	9	133	97	94	0	0	0	0	198	80	142	565	268	236	430	539	10	8	0	0	62
Firmicutes	Solobacterium	moorei	3e60134f0f265c045721707ef7142101	0	0	0	0	0	0	0	0	0	0	0	0	0	0	0	0	0	0	0	0	0	0	0	11	0	0	0	0	0	0	0	0	0	0	0	0
Firmicutes	Solobacterium	moorei	181ffdb6e3910e9553d563e366d98436	0	0	0	0	2	0	0	0	0	0	0	0	0	0	0	0	0	0	0	0	0	0	0	0	0	0	0	0	0	0	0	0	0	0	0	0
Firmicutes	Solobacterium	moorei	74313c3ed5ef2e5756ff70efb01c2ff2	0	0	14	8	0	0	0	6	0	0	0	0	0	9	0	10	4	4	8	0	0	0	0	8	8	7	0	0	9	11	44	8	0	0	0	7
Firmicutes	Lactobacillus	casei	6f5fac9aa6f9677f0eccd95f94b18187	0	0	0	0	0	0	0	0	5815	34	0	477	1968	0	0	0	0	0	0	162	75	0	0	0	0	0	6	0	0	0	0	0	0	0	0	8
Firmicutes	Lactobacillus	casei	0cf24d3023576ff9234b9f30ffcd41d6	0	0	0	0	0	0	0	0	1283	0	0	99	394	0	0	0	0	0	0	0	0	0	0	0	0	0	0	0	0	0	0	0	0	0	0	0
Firmicutes	Granulicatella	adiacens	1042cc3c1cdd1444f9de705b18bf099c	0	0	0	0	0	0	0	0	0	0	0	0	0	0	0	0	0	0	0	0	2	0	0	0	0	0	0	0	0	0	0	0	0	0	0	0
Firmicutes	Granulicatella	adiacens	36147fe370c3cf03ca5db60b97e5c1d9	1502	1261	875	1207	1062	686	667	967	2259	3967	8867	5146	2344	1843	2083	2148	1683	1726	1090	2253	2680	2652	3612	2616	1869	1891	902	787	1309	1375	1016	664	1358	1546	990	936
Firmicutes	Granulicatella	adiacens	9cfcb69ff5ad4134575ed2ad31acbaa8	0	0	0	0	0	0	0	0	0	0	0	0	0	0	0	0	3	0	0	0	0	0	0	0	0	0	0	0	0	0	0	0	0	0	0	0
Firmicutes	Granulicatella	adiacens	b65fa4c68a926ed530180b3726c93ca1	0	0	0	0	0	0	0	0	0	0	0	0	0	2	0	0	0	0	0	0	0	0	0	0	0	0	0	0	0	0	0	0	0	0	0	0
Firmicutes	Granulicatella	adiacens	6adeaa65d00fce7e3c31a22ab412a483	0	0	0	0	0	0	0	0	0	0	0	0	0	0	0	0	0	0	0	0	0	0	0	2	0	0	0	0	0	0	0	0	0	0	0	0
Firmicutes	Granulicatella	adiacens	5787ed4080b2bab2b25de0a55e9dfe0c	0	0	0	0	0	0	0	0	0	0	0	0	0	0	0	0	0	0	0	0	0	0	0	2	0	0	0	0	0	0	0	0	0	0	0	0
Firmicutes	Gemella	haemolysans	69dc5fc8c490bd5e1fbfb44ec706054f	0	0	0	0	0	0	0	0	0	0	0	0	0	0	0	0	0	0	0	0	0	0	0	0	0	0	0	0	0	0	2	0	0	0	0	0
Firmicutes	Gemella	sanguinis	b6d4741e47912b050302f3c67fb95038	0	0	0	0	0	0	0	0	0	0	0	0	0	0	0	0	0	0	0	0	0	0	0	0	0	0	0	0	0	0	7	0	0	0	0	0
Firmicutes	Gemella	sanguinis	d4995afbac2285825e743015f18ab12a	0	0	0	0	0	0	0	0	0	0	0	0	0	0	0	0	0	0	0	0	0	0	0	0	0	2	0	0	0	0	0	0	0	0	0	0
Firmicutes	Gemella	morbillorum	4f43806aedabb63b36d12f80596e39a3	0	0	0	0	0	2	0	0	0	0	0	0	0	0	0	0	0	0	0	0	0	0	0	0	0	0	0	0	0	0	0	0	0	0	0	0
Firmicutes	Gemella	haemolysans	35078b838c5b7e00a59491b25e54be1b	0	0	0	0	0	0	0	3	0	0	0	0	0	0	0	0	0	0	0	0	0	0	0	0	0	0	0	0	0	0	0	0	0	0	0	0
Firmicutes	Gemella	haemolysans	d1a20efd35e4ddf08e2fe1be3d1834d7	0	0	0	0	0	0	0	2	0	0	0	0	0	0	0	0	0	0	0	0	0	0	0	0	0	0	0	0	0	0	0	0	0	0	0	0
Firmicutes	Gemella	haemolysans	c7fc8a6416ab7a3b3751057557958e96	140	95	392	976	741	1005	766	1284	1211	1889	861	3012	1230	970	1006	1219	714	753	493	1661	1753	1893	1890	1126	713	681	254	94	1689	1855	1397	642	722	540	367	637
Firmicutes	Gemella	haemolysans	c677fc5a3a0cd4b7af1c5c24303524d9	0	0	80	227	172	213	175	230	277	371	182	670	337	232	239	254	156	133	66	340	418	446	404	212	155	135	0	0	377	388	300	120	128	110	0	0
Firmicutes	Gemella	haemolysans	78e382f4e712c4028354b5acf4c4a1fc	0	0	0	0	0	0	0	0	0	0	0	0	0	0	0	0	0	0	0	0	0	0	0	0	0	0	0	0	0	0	0	0	0	0	0	126
Firmicutes	Gemella	sanguinis	c0d19ab2ced9b057ede8683896b37d0f	0	0	162	351	241	173	143	184	32	91	0	91	46	248	351	399	38	49	81	60	77	65	114	123	162	148	0	0	368	505	408	243	28	27	0	0
Firmicutes	Streptococcus	cristatus clade 578	1f4f1f5a02b97e2561c5bf5a8326f7d3	0	0	0	0	0	0	0	0	0	0	0	0	0	0	0	0	0	0	4	0	0	0	0	0	0	0	0	0	0	0	0	0	0	0	0	0
Firmicutes	Lachnoanaerobaculum	saburreum	d2e9ccce3a4dd518c2f57e020b6bc16e	0	0	0	0	0	0	0	0	0	0	0	0	0	0	0	0	0	0	0	0	0	0	5	0	0	0	0	0	0	0	31	0	0	0	0	0
Firmicutes	Lachnoanaerobaculum	saburreum	898c548739685fa7761902df33c208a0	0	0	0	0	0	0	0	0	0	0	0	0	0	0	0	0	0	0	0	0	0	0	0	1	2	1	0	0	0	13	0	0	0	0	0	0
Firmicutes	Butyrivibrio	sp. HMT 080	9cb8400d4fbaf92ea1bee8fb7e3b46e7	504	418	0	0	0	0	0	0	0	0	4	0	0	0	0	0	0	0	0	0	0	0	0	0	0	0	0	0	0	0	0	0	0	0	0	0
Firmicutes	Johnsonella	sp. HMT 166	614571a2b32c7601b89782e4b2af9c70	405	402	0	0	0	0	0	0	0	3	0	0	0	0	0	0	0	0	7	0	0	0	0	0	0	0	0	0	0	0	0	0	0	0	0	0
Firmicutes	Lachnospiraceae [G-3]	bacterium HMT 100	5f03ef45a99209da8b53452becfad653	10	9	0	0	0	0	0	0	0	0	0	0	0	0	0	0	0	0	0	0	0	0	0	0	0	0	0	0	0	0	0	0	0	0	0	0
Firmicutes	Oribacterium	sp. HMT 078	8ac0f21854341bdb22c8382ddcf69d78	130	105	13	0	7	0	6	8	3	0	5	0	0	0	0	6	0	0	12	0	0	0	0	8	6	7	5	0	0	11	9	16	0	0	0	0
Firmicutes	Lachnospiraceae [G-7]	bacterium HMT 086	9c5be249ec14bb1262dabee699f48758	6	7	0	0	0	0	0	0	0	0	0	0	0	0	0	0	0	0	0	0	0	0	0	0	0	0	6	93	0	0	5	0	85	64	200	0
Firmicutes	Catonella	sp. HMT 164	6bfa45893a048fdd919dfd85e4d44e1c	38	55	0	0	0	0	0	0	0	0	0	0	0	0	0	0	0	0	32	0	0	0	0	0	0	0	0	0	0	0	0	0	0	0	0	0
Firmicutes	Stomatobaculum	longum	a02c04bb73cd326517561b4fcb06385d	0	0	324	230	98	0	134	145	0	0	0	0	0	114	101	149	137	172	274	0	0	0	0	164	139	204	55	0	88	226	140	261	0	0	0	119
Firmicutes	Stomatobaculum	longum	58ce313f1c33ac986a84f181d12a3c50	0	0	8	0	0	0	0	0	0	0	0	0	0	0	0	0	0	0	0	0	0	0	0	0	0	0	0	0	0	0	0	0	0	0	0	0
Firmicutes	Stomatobaculum	longum	46e3ad1727d376f27d4502c4efdd8aad	84	75	1346	1147	545	179	543	565	0	0	0	2	0	461	504	678	650	833	1104	0	0	0	0	741	686	939	256	72	376	953	658	1092	178	178	135	599
Firmicutes	Lachnoanaerobaculum	umeaense	fa8b4b986ec7bc269043c83745b43915	0	0	0	0	0	0	0	0	0	0	0	0	0	0	0	3	0	0	0	0	0	0	0	0	0	0	0	0	0	0	0	0	0	0	0	0
Firmicutes	Lachnoanaerobaculum	orale	725878157b9e499d60d9a1088e2c1fe9	0	0	0	59	0	0	0	0	0	0	0	0	0	0	0	0	0	27	0	0	0	0	0	0	0	0	0	0	69	50	24	0	37	32	0	0
Firmicutes	Lachnoanaerobaculum	umeaense	f85d2e926c759ad54be65ce431eb1671	25	0	78	223	25	0	14	15	0	0	0	0	0	262	122	171	42	64	97	0	0	0	0	97	121	113	0	0	156	193	174	55	0	0	0	22
Firmicutes	Lachnoanaerobaculum	saburreum	cb268d8429966f4c78ac69dfeba96cf1	32	0	0	0	29	0	20	21	0	0	0	0	0	89	54	102	0	0	65	0	0	0	0	101	64	69	80	75	0	0	0	0	0	0	0	56
Firmicutes	Lachnoanaerobaculum	saburreum	eff3029ad9bc7e0e681030d4474f0160	0	0	0	0	0	0	0	0	0	0	0	0	0	0	0	0	0	0	35	0	0	0	0	28	0	30	0	0	0	0	0	0	0	0	0	0
Firmicutes	Lachnoanaerobaculum	saburreum	4bffce130e406723d8c08ff50fc310cb	0	0	0	0	0	0	0	0	0	0	0	0	0	0	0	0	0	58	0	5	0	0	0	0	0	0	0	0	0	0	0	0	0	0	0	0
Firmicutes	Streptococcus	australis	b87473364b656a5d965cedc01ceb04f9	0	0	0	0	0	0	0	0	0	0	0	0	0	0	0	0	0	0	0	0	0	0	0	0	0	2	0	0	0	0	0	0	0	0	0	0
Bacteroidetes	Bacteroidaceae [G-1]	bacterium HMT 272	a2c36116a3a81404b1674f98157f1f15	184	128	0	0	0	0	0	0	0	0	0	0	0	0	0	0	0	0	0	0	0	0	0	0	0	0	0	0	0	0	0	0	0	0	0	0
Bacteroidetes	Bacteroidaceae [G-1]	bacterium HMT 272	3c816fdafb2054f5bd74cd34fc6d0363	0	63	0	0	0	0	0	0	0	2	0	0	0	0	0	0	0	0	0	0	0	0	0	0	0	0	0	0	0	0	0	0	0	0	0	0
Bacteroidetes	Bacteroidaceae [G-1]	bacterium HMT 272	9e98ba57558afa4a1ce1b552be751455	4	0	0	0	0	0	0	0	0	0	0	0	0	0	0	0	0	0	0	0	0	0	0	0	0	0	0	0	0	0	0	0	0	0	0	0
Bacteroidetes	Prevotella	fusca	23a5cf7ae7c3f2cb05f598a42ade5310	0	10	112	6	0	0	0	0	0	0	0	0	0	5	0	0	0	0	45	0	0	0	0	0	0	11	0	0	0	0	0	0	0	0	0	0
Bacteroidetes	Prevotella	fusca	983da2d9545caa1f77a6006ea0f5d607	0	0	4	0	0	0	0	0	0	0	0	0	0	0	0	0	0	0	0	0	0	0	0	0	0	0	0	0	0	0	0	0	0	0	0	0
Bacteroidetes	Prevotella	melaninogenica	2df29a7a36a69ee9aab691003f69f774	214	190	60	127	6	94	339	1452	17	16	7	19	7	429	361	524	876	1099	289	9	6	8	0	2985	2211	3682	1474	3031	1019	3036	3219	246	769	1102	1467	212
Bacteroidetes	Prevotella	sp. HMT 313	e7b0fb7f6f6b81bd8307967a8dc21f61	0	0	0	0	0	0	0	8	0	0	0	0	0	0	0	0	0	7	0	0	0	0	0	0	0	0	0	0	0	0	0	0	0	0	0	0
Bacteroidetes	Prevotella	oulorum	f58bda35921ffb0b5d34a5035e897152	19	9	0	7	0	12	22	11	0	0	0	0	0	0	0	11	0	9	0	0	0	0	0	0	10	0	0	7	0	0	0	0	0	0	0	20
Bacteroidetes	Prevotella	oulorum	5518cc94273f0290a67453f6b9494a9e	0	0	0	0	0	0	0	0	0	0	0	0	0	0	0	0	0	0	10	0	0	0	0	23	0	12	0	0	0	0	0	18	0	0	0	0
Bacteroidetes	Prevotella	maculosa	4c0462274647acd8598086a703e52bac	0	0	0	0	0	0	0	0	0	0	0	0	0	0	0	0	0	0	25	0	0	0	0	0	0	0	0	0	0	0	0	43	0	0	0	0
Bacteroidetes	Prevotella	maculosa	70e8283cafcb6de7ae3d9c79da880d0f	0	0	0	0	0	0	0	0	0	0	0	0	0	0	0	0	0	0	0	0	0	0	0	0	0	0	0	0	21	22	0	0	0	0	0	0
Bacteroidetes	Prevotella	baroniae	9b841af299b0ba9845009a2e3f24d110	124	105	0	0	0	0	0	0	3	0	0	0	0	0	0	0	0	0	0	0	0	0	0	0	0	0	0	0	0	0	0	0	0	0	0	0
Bacteroidetes	Prevotella	baroniae	ee718b626f9c6011bf92342692cc8044	440	346	10	8	0	0	11	12	0	29	7	0	5	0	0	0	0	0	145	5	0	0	13	0	0	0	0	0	0	0	0	0	0	0	0	0
Bacteroidetes	Prevotella	baroniae	c359d5673f8c5400dc6291cd158d2437	0	0	0	0	0	0	0	0	0	0	0	0	0	0	0	0	0	0	0	0	0	7	0	0	0	0	0	0	0	0	0	0	0	0	0	0
Bacteroidetes	Prevotella	baroniae	1ffab7e101648138a05193ae1277692f	3	0	0	0	0	0	0	0	0	0	0	0	0	0	0	0	0	0	0	0	0	0	0	0	0	0	0	0	0	0	0	0	0	0	0	0
Bacteroidetes	Prevotella	sp. HMT 443	76238e914129ecfe534b4af6e331216d	446	426	0	0	0	0	0	0	0	9	0	9	0	0	0	0	0	0	23	9	0	0	5	0	0	0	0	0	0	0	0	0	0	0	0	0
Bacteroidetes	Prevotella	sp. HMT 443	e89103ab4fd154cba96b54d7c338fc53	1	0	0	0	0	0	0	0	0	0	0	0	0	0	0	0	0	0	0	0	0	0	0	0	0	0	0	0	0	0	0	0	0	0	0	0
Bacteroidetes	Prevotella	maculosa	40ea7391fe16397ee7cd64c5f7a4f4e3	0	20	50	0	0	0	0	0	0	0	0	0	0	0	0	0	0	0	0	0	0	0	0	0	0	0	0	0	0	0	0	0	0	0	0	0
Bacteroidetes	Prevotella	oris	f3a9554b6a36c73f0a21186b5b54c45e	0	0	0	0	0	0	13	0	0	0	0	0	0	0	0	0	0	0	16	0	0	0	0	0	0	0	0	0	0	0	0	0	0	0	0	0
Bacteroidetes	Prevotella	oris	e33636e045379ac2143ca49a3e19c234	25	0	0	0	0	0	0	0	0	0	0	0	0	0	0	0	0	0	21	0	0	0	0	0	0	0	0	0	0	0	0	0	0	0	0	0
Bacteroidetes	Prevotella	oris	331095f27fd6b4f8ad11dac8643051a5	0	0	0	0	0	0	5	0	0	0	0	0	0	0	0	0	0	0	0	0	0	0	0	0	0	0	0	0	0	0	0	0	0	0	0	0
Bacteroidetes	Prevotella	oris	bd9b9031eedb3edb5556e0d90437354f	148	261	0	0	124	29	595	513	0	0	6	9	0	16	7	24	47	53	363	0	0	0	0	124	102	175	308	511	10	0	22	255	9	10	10	103
Bacteroidetes	Prevotella	oris	3cc194029a4fc723ebb16be423491752	39	0	0	0	0	0	183	145	0	0	0	0	0	0	0	0	0	0	95	0	0	0	0	0	0	0	92	149	0	0	0	45	0	0	0	0
Bacteroidetes	Prevotella	oris	323c7ca1806b56af48247f8cfb311bad	0	0	0	0	0	0	0	0	4	0	0	0	0	0	0	0	0	0	0	0	0	0	0	0	0	0	0	0	0	0	0	0	0	0	0	0
Bacteroidetes	Prevotella	salivae	e0120103681a0e7fe5ccbbf023eb95d7	0	0	15	9	23	0	48	8	0	0	0	0	0	0	0	0	0	17	0	0	0	0	0	0	0	12	0	17	0	0	0	0	0	0	0	56
Bacteroidetes	Prevotella	sp. HMT 292	286e3f2dc1298690da090ec013fc7fdc	50	42	0	5	0	0	8	0	0	0	0	0	0	0	0	0	0	0	32	0	0	0	0	0	0	0	5	0	0	0	0	0	0	0	0	0
Bacteroidetes	Prevotella	sp. HMT 317	f82ba15257ff1edc40b587afc369d92b	0	0	0	0	0	0	0	0	0	0	0	0	0	0	0	0	0	0	0	0	0	0	0	0	0	0	0	0	0	1	0	0	0	0	0	0
Bacteroidetes	Prevotella	sp. HMT 317	94467c00fac630d51d610f0bf29c332e	0	0	0	0	0	0	0	0	0	0	0	0	0	0	0	0	0	0	0	0	0	0	0	0	0	0	0	0	4	0	0	0	0	0	0	0
Bacteroidetes	Prevotella	sp. HMT 317	04ada5cf9807fd0ec159d1e9a32bb476	86	84	77	77	21	15	33	44	0	4	0	0	0	178	144	133	34	36	128	0	0	0	3	244	127	145	17	0	189	182	112	158	0	0	0	18
Bacteroidetes	Prevotella	sp. HMT 317	fc840859892b1b438cc093dd947ed4bf	0	0	0	0	0	0	0	0	0	0	0	0	0	0	0	0	0	0	0	0	0	0	0	81	64	0	0	0	0	58	0	44	0	0	0	0
Bacteroidetes	Prevotella	sp. HMT 472	5d53d6dd504e11a860b961942b2febe3	0	0	0	0	0	0	0	0	0	0	0	0	0	0	0	0	0	0	0	0	0	0	0	13	0	0	0	0	6	0	0	0	0	0	0	0
Bacteroidetes	Prevotella	sp. HMT 526	7c9e800b540d2417790078f8f3093038	2	0	0	0	0	0	0	0	0	0	0	0	0	0	0	0	0	0	0	0	0	0	0	0	0	0	0	0	0	0	0	0	0	0	0	0
Bacteroidetes	Prevotella	sp. HMT 526	4ff010dd73656aad510bd841f5cf868e	883	699	0	0	0	0	0	0	0	9	0	12	0	0	0	0	0	0	0	0	0	0	0	0	0	0	0	0	0	0	0	0	0	0	0	0
Bacteroidetes	Prevotella	sp. HMT 526	be1d24821a1e31448d88307a7daa8a96	263	212	0	0	0	0	0	0	0	0	0	0	0	0	0	0	0	0	0	0	0	0	0	0	0	0	0	0	0	0	0	0	0	0	0	0
Bacteroidetes	Prevotella	oralis	4ca393c49dd23a527f7d7ba9a24ca30c	310	300	74	28	5	5	9	13	0	0	0	0	0	6	8	6	0	0	540	0	0	0	3	12	6	10	0	0	104	27	26	16	0	0	0	0
Bacteroidetes	Prevotella	pleuritidis	ecfd754b2efacaa933d1c0f976763896	128	120	0	0	0	0	0	0	0	0	0	0	0	0	0	0	0	0	11	0	0	0	0	2	0	0	0	0	0	0	0	0	0	0	0	0
Bacteroidetes	Prevotella	sp. HMT 301	23adf23f0682e0d07f05a5fd5d27c64d	15	7	0	0	0	0	0	0	0	0	0	0	0	0	0	0	0	0	0	0	0	0	0	0	0	0	0	0	0	0	0	0	0	0	0	0
Bacteroidetes	Prevotella	nigrescens	7400f93b915d8da6f86e23b56ce549b8	106	102	0	0	0	0	0	0	0	0	0	0	0	0	0	0	0	0	0	0	0	0	0	0	0	0	0	0	0	0	0	0	0	0	0	0
Bacteroidetes	Prevotella	sp. HMT 315	d2d92efd8e0cad2606ea60b3c32fbdb5	17	11	0	0	0	0	0	0	0	0	0	0	0	0	0	0	0	0	8	0	0	0	0	0	0	0	0	0	0	0	0	0	0	0	0	0
Bacteroidetes	Prevotella	dentalis	2b0d7ebe326069a41a145cfcd35e0fd2	82	65	0	4	0	0	0	0	0	0	0	0	0	0	0	0	0	0	22	0	0	0	0	0	0	0	0	0	0	0	0	0	0	0	0	0
Bacteroidetes	Prevotella	dentalis	4bdd6e714ddb8646302dc25f44c744b4	0	0	0	0	0	0	0	0	0	4	0	0	0	0	0	0	0	0	0	0	0	0	0	0	0	0	0	0	0	0	0	0	0	0	0	0
Bacteroidetes	Alloprevotella	tannerae	81a4129baa00b34bafca34b8ff551d0f	209	169	11	9	0	0	0	9	0	7	0	0	0	0	6	4	0	0	33	0	0	0	0	0	0	0	0	0	0	0	0	0	0	0	0	5
Bacteroidetes	Alloprevotella	tannerae	e479e5f6355ebd315195bed9e47fae48	174	158	0	0	0	0	0	0	0	0	0	8	0	0	0	0	0	0	0	0	0	0	0	6	0	2	0	0	0	0	4	0	0	0	0	0
Bacteroidetes	Alloprevotella	rava	01ef707b8c3f2831fa70e74e6801f93b	39	27	70	41	160	67	252	160	0	0	0	3	0	158	184	237	104	124	231	0	0	0	2	384	191	369	151	122	17	20	0	75	0	0	0	256
Bacteroidetes	Alloprevotella	rava	87e877c992497d85a596bd25d83fae62	0	0	0	0	0	0	0	0	0	0	0	0	0	0	0	55	0	0	0	0	0	0	0	82	53	0	0	37	0	0	0	0	0	0	0	0
Bacteroidetes	Alloprevotella	sp. HMT 308	58f490e3a4f3834d093e86a82aae3c77	0	0	65	58	0	0	49	65	0	0	0	0	7	14	0	0	9	12	12	0	0	0	0	49	11	21	38	15	0	0	0	9	0	0	0	66
Bacteroidetes	Alloprevotella	sp. HMT 473	4f3bbeb77e5400eaf8058093e9bcdd37	0	0	18	14	0	0	8	15	0	0	0	0	0	9	4	3	0	0	0	0	0	0	0	3	13	3	0	0	6	6	0	0	0	0	0	0
Bacteroidetes	Alloprevotella	sp. HMT 473	ff5c378925c37155628439aa2a416644	0	0	0	0	0	0	0	0	0	0	0	0	0	0	4	0	0	0	0	0	0	0	0	0	0	0	0	0	0	0	0	0	0	0	0	0
Bacteroidetes	Alloprevotella	sp. HMT 473	edc611bcfff397d8e7843eccde3d5489	0	11	374	400	0	0	0	0	0	0	0	0	0	212	183	153	0	0	13	0	0	0	0	126	29	56	0	0	153	207	94	7	0	0	0	0
Bacteroidetes	Alloprevotella	sp. HMT 473	90ec90e26087bcce84e64192488b1347	0	0	344	371	0	0	0	0	0	0	0	0	0	222	185	143	0	0	0	0	0	0	0	97	31	37	0	0	72	207	103	0	0	0	0	0
Bacteroidetes	Tannerella	forsythia	6f4d51ff1841ea4004497c274fa70886	3064	3531	0	0	0	3	0	0	4	216	21	26	0	0	0	0	10	5	67	38	12	14	26	7	0	0	0	0	14	0	0	0	3	0	0	2
Bacteroidetes	Bacteroidetes [G-3]	bacterium HMT 280	941ca8d38ac30260a3e8bc22647c0426	0	3	0	0	0	0	0	0	0	0	0	0	0	0	0	0	0	0	0	0	0	0	0	0	0	0	0	0	0	0	0	0	0	0	0	0
Bacteroidetes	Bacteroidetes [G-3]	bacterium HMT 280	3d3439fd632cfd55dc8f0a49a30fac99	96	63	0	0	0	0	0	0	0	0	0	0	0	0	0	0	0	0	0	0	0	0	0	0	0	0	0	0	0	0	0	0	0	0	0	0
Bacteroidetes	Bacteroidetes [G-3]	bacterium HMT 365	80d1e898365b4fbcbfc61c78e42431c6	19	18	0	0	0	0	0	0	0	0	0	0	0	0	0	0	0	0	0	0	0	0	0	0	0	0	0	0	0	0	0	0	0	0	0	0
Bacteroidetes	Bacteroidales [G-2]	bacterium HMT 274	d27955e5072278897f676a98a1458a11	0	2	0	0	0	0	0	0	0	0	0	0	0	0	0	0	0	0	0	0	0	0	0	0	0	0	0	0	0	0	0	0	0	0	0	0
Bacteroidetes	Bacteroidales [G-2]	bacterium HMT 274	08254319a7aaf554299a23071225ea03	1152	1257	0	0	0	0	0	0	0	457	9	10	5	0	0	0	0	0	12	9	0	0	0	0	0	0	0	0	0	0	0	0	0	0	0	0
Bacteroidetes	Bergeyella	sp. HMT 319	ac19689a9a586136e5b47cd80c10ddb7	0	0	0	0	0	0	0	0	0	0	0	0	11	0	0	0	0	0	0	0	0	0	0	0	0	0	0	0	0	0	0	0	0	0	0	0
Bacteroidetes	Bergeyella	sp. HMT 322	6ab5a9a6cc26d912486dcce2eb7c5371	10	11	23	66	53	53	58	46	60	63	320	105	57	47	68	62	55	76	17	59	85	88	192	126	73	58	73	102	104	70	32	19	0	0	0	28
Bacteroidetes	Capnocytophaga	sp. HMT 338	cc0b3affaaea06b6e53e1283948a3ca0	574	582	34	25	17	8	0	12	4	27	4	28	17	49	39	38	5	11	861	10	12	18	29	76	27	23	5	0	61	68	35	4	0	0	0	16
Bacteroidetes	Capnocytophaga	sp. HMT 335	7fab4a455f51cee0f3cfe9309a711654	0	0	0	0	0	0	0	0	0	0	0	0	0	0	0	0	0	0	0	0	0	0	0	0	0	0	0	0	0	14	0	0	0	0	0	0
Bacteroidetes	Capnocytophaga	leadbetteri	5812678460f91950386df3e4192f8c9d	239	187	441	659	21	16	30	47	35	84	15	111	0	431	324	496	21	48	53	49	41	52	122	244	222	113	0	2	466	1014	1015	35	0	0	0	33
Bacteroidetes	Capnocytophaga	leadbetteri	61454e4b09904f4138a37d65f260034d	0	0	0	0	0	0	0	0	0	0	0	0	0	0	0	0	0	0	0	0	0	0	0	0	0	0	0	0	7	0	0	0	0	0	0	0
Bacteroidetes	Porphyromonas	sp. HMT 285	b4a1f9583df9057b62272313c63d2d6d	9	0	0	0	0	0	0	0	0	0	0	0	0	0	0	0	0	0	0	0	0	0	0	0	0	0	0	0	0	0	0	0	0	0	0	0
Bacteroidetes	Porphyromonas	endodontalis	357985b8fcfbf3390dcc62c0cd49e84a	0	13	0	0	0	0	0	0	0	0	0	0	0	0	0	0	0	0	0	0	0	0	0	0	0	0	0	0	0	0	0	0	0	0	0	0
Bacteroidetes	Porphyromonas	endodontalis	c4cd305bbf7b08fbd23d1184beccc619	2557	3000	12	0	0	0	3	6	17	77	46	90	0	3	0	0	0	8	56	41	24	18	48	15	0	0	2	0	13	9	0	0	0	4	0	6
Bacteroidetes	Porphyromonas	endodontalis	45286c5303b9b986408ada01b2a44eb9	1358	1692	0	0	0	0	0	0	0	0	0	0	0	0	5	0	0	0	0	0	0	0	0	0	0	0	0	0	0	0	0	0	0	0	0	0
Bacteroidetes	Bacteroidetes [G-3]	bacterium HMT 899	0f3da4f3bf1e83ccf1ede9d87b173f2d	0	3	0	0	0	0	0	0	0	0	0	0	0	0	0	0	0	0	0	0	0	0	0	0	0	0	0	0	0	0	0	0	0	0	0	0
Bacteroidetes	Bacteroidetes [G-5]	bacterium HMT 511	525452a89ffc7f5012074d1604f4bcd2	0	2	0	0	0	0	0	0	0	0	0	0	0	0	0	0	0	0	0	0	0	0	0	0	0	0	0	0	0	0	0	0	0	0	0	0
Bacteroidetes	Bacteroidetes [G-5]	bacterium HMT 511	5e6fab79c4bba9ec1da2aca5109ad4c9	3	0	0	0	0	0	0	0	0	0	0	0	0	0	0	0	0	0	0	0	0	0	0	0	0	0	0	0	0	0	0	0	0	0	0	0
Bacteroidetes	Bacteroidetes [G-5]	bacterium HMT 511	2623a2fd6631c9b7d0234a3c795d719a	3	0	0	0	0	0	0	0	0	0	0	0	0	0	0	0	0	0	0	0	0	0	0	0	0	0	0	0	0	0	0	0	0	0	0	0
Bacteroidetes	Bacteroidetes [G-5]	bacterium HMT 511	d45aa2429a2a554a02f3047a54cbd1ba	955	1188	0	0	0	0	0	0	8	97	12	0	0	0	0	0	0	0	55	21	13	0	23	6	0	0	0	0	6	0	0	0	0	0	0	0
Bacteroidetes	Bacteroidetes [G-5]	bacterium HMT 511	d6764623e1c4f75d7720c1f5273029ea	920	1160	0	0	0	0	0	5	0	0	0	21	0	0	0	0	0	0	0	0	0	0	0	0	0	0	0	0	0	5	0	0	0	0	0	0
Bacteroidetes	Bacteroidetes [G-5]	bacterium HMT 511	b129fe17d5d423011aa366c22d97b3f5	0	0	0	0	0	0	0	0	0	0	0	0	6	0	0	0	0	0	0	0	0	0	0	0	0	0	0	0	0	0	0	0	0	0	0	0
Firmicutes	Streptococcus	cristatus clade 578	b83081190f3ac2369f0bb7ff5422a1aa	0	0	0	0	0	0	0	0	0	0	0	0	0	0	0	0	0	0	0	0	0	0	0	0	0	0	0	0	0	0	0	0	2	0	0	0
Firmicutes	Streptococcus	constellatus	82cab0b802a7d9047d40b6d11aa6bb00	0	0	2	0	0	0	0	0	0	0	0	0	0	0	0	0	0	0	0	0	0	0	0	0	0	0	0	0	0	0	0	0	0	0	0	0
Firmicutes	Streptococcus	cristatus clade 578	5177611d40a75c482e111c175658c663	0	0	0	0	0	0	0	3	0	0	0	0	0	0	0	0	0	0	0	0	0	0	0	0	0	0	0	0	0	0	0	0	0	0	0	0
Firmicutes	Streptococcus	oralis subsp. tigurinus clade 071	0cbd4ee861af866cb7bbc0679b23963d	0	0	0	0	0	0	0	0	0	0	0	2	0	0	0	0	0	0	0	0	0	0	0	0	0	0	0	0	0	0	0	0	0	0	0	0
Firmicutes	Streptococcus	gordonii	3a642102aca79af167d7d1e58404f3d9	0	0	0	0	0	0	0	0	0	0	0	0	0	0	0	0	0	0	0	0	0	0	0	0	2	0	0	0	0	0	0	0	0	0	0	0
Firmicutes	Streptococcus	oralis subsp. tigurinus clade 071	5385af66fa039646ee0603acc9dbf2bc	0	0	0	0	0	0	0	0	0	0	0	0	0	0	0	0	0	8	0	0	0	0	0	0	0	0	0	0	0	0	0	0	0	0	0	0
Firmicutes	Streptococcus	oralis subsp. tigurinus clade 071	dca81ff66ae0f9d761d84d0cc44d4e18	0	0	0	0	0	0	0	7	0	0	0	0	0	0	0	0	0	0	0	0	0	0	0	0	0	0	0	0	0	0	0	0	0	0	0	0
Firmicutes	Streptococcus	oralis subsp. tigurinus clade 071	5184c9a423b6832b7902997ed380bff3	0	0	0	0	0	0	0	0	0	0	0	0	0	0	0	0	3	0	0	0	0	0	0	0	0	0	0	0	0	0	0	0	0	0	0	0
Firmicutes	Streptococcus	oralis subsp. tigurinus clade 071	5a3da70e207c9f272a3f9146ef585c99	0	0	0	0	0	0	0	0	223	177	0	246	0	0	0	0	0	0	0	0	0	0	0	0	0	0	0	0	0	0	0	0	0	0	0	0
Firmicutes	Streptococcus	sp. HMT 066	f5f4cde709a127484a7b1ddbc6c77584	42	30	197	711	750	1192	807	944	295	383	932	574	399	752	912	788	1933	2136	681	266	281	170	262	1110	900	768	1115	147	1955	1266	793	726	588	590	753	1511
Firmicutes	Streptococcus	sinensis	38e4d5fc3a1d7a7cc7a4d1a799cf90cb	0	0	0	0	0	4	0	0	0	0	0	0	0	0	0	0	0	0	0	0	0	0	0	0	0	0	0	0	0	0	0	0	0	0	0	0
Firmicutes	Streptococcus	sinensis	6647cd9cb429eec2d38730cf6817d0ae	0	0	0	0	0	0	0	0	0	0	0	0	0	0	3	0	0	0	0	0	0	0	0	0	0	0	0	0	0	0	0	0	0	0	0	0
Firmicutes	Streptococcus	lactarius	3c23f6d3f09f85a4702185ef8a75a167	0	0	0	0	0	0	3	0	0	0	0	0	0	0	0	0	0	0	0	0	0	0	0	0	0	0	0	0	0	0	0	0	0	0	0	0
Firmicutes	Streptococcus	peroris	e44a0a1cbc923c4ff6685458f68deb9e	0	0	0	0	0	0	0	0	0	0	0	0	0	0	0	4	0	0	0	0	0	0	0	0	0	0	0	0	0	0	0	0	0	0	0	0
Firmicutes	Filifactor	alocis	cdc634958bf6277ea2135edd31bc4a4d	0	0	0	3	0	0	0	0	0	0	0	0	0	0	0	0	0	0	0	0	0	0	0	0	0	0	0	0	0	0	0	0	0	0	0	0
Firmicutes	Streptococcus	oralis subsp. tigurinus clade 071	50d7bf08c67a09bd3ce056deef4725f6	0	0	0	0	0	0	0	3	0	0	0	0	0	0	0	0	0	0	0	0	0	0	0	0	0	0	0	0	0	0	0	0	0	0	0	0
Firmicutes	Streptococcus	oralis subsp. tigurinus clade 071	fd03992a33a9f47dc44da494ec4c1fa9	0	0	0	0	0	0	0	0	0	0	0	0	0	0	0	0	6	0	0	0	0	0	0	0	0	0	0	0	0	0	0	0	0	0	0	0
Firmicutes	Streptococcus	cristatus clade 886	ce1cd376cdc40f5f768165f8f02f3360	0	0	0	0	0	0	0	0	0	0	0	0	0	0	0	0	0	3	0	0	0	0	0	0	0	0	0	0	0	0	0	0	0	0	0	0
Firmicutes	Streptococcus	oralis subsp. tigurinus clade 071	9850a80130aedb059f4a25dcbf27540f	0	0	0	0	0	0	0	0	0	0	0	0	0	0	0	2	0	0	0	0	0	0	0	0	0	0	0	0	0	0	0	0	0	0	0	0
Actinobacteria	Actinomyces	sp. HMT 180	081bbad3da9222b78294dd1e91a89f31	0	0	0	0	0	0	0	0	0	0	0	0	0	2	0	0	0	0	0	0	0	0	0	0	0	0	0	0	0	0	0	0	0	0	0	0
Firmicutes	Veillonella	atypica	d1f4c3144a4628e73fc9cccf25f6c5e7	0	0	0	0	0	0	0	0	0	0	0	0	0	0	0	0	0	0	0	0	0	0	0	0	0	0	0	0	0	5	0	0	0	0	0	0
Firmicutes	Veillonella	dispar	885922b8a44d63782855058855b67f9c	0	0	0	0	0	0	0	0	0	0	0	0	0	0	0	0	0	0	0	0	0	0	0	0	0	0	0	0	0	0	3	0	0	0	0	0
Firmicutes	Granulicatella	adiacens	79a05b912401fc8b5411232ec73d9159	0	0	0	0	0	0	0	0	0	0	0	0	0	0	9	0	0	0	0	0	0	0	0	0	0	0	0	0	0	0	0	0	0	0	0	0
Bacteroidetes	Alloprevotella	sp. HMT 473	a723ab5fe6daa44ab4626207a1a89444	0	0	0	0	0	0	0	0	0	0	0	0	0	3	0	0	0	0	0	0	0	0	0	0	0	0	0	0	0	0	0	0	0	0	0	0
Firmicutes	Streptococcus	vestibularis	dcd78be1edbbeb3abb35c4ef7423c098	13	11	0	13	32	32	49	45	840	758	7084	1247	666	22	20	19	67	49	39	789	447	491	194	44	29	25	39	16	26	41	21	58	186	105	129	24
Firmicutes	Streptococcus	vestibularis	d38fd703e4e73f8c8ad47bfe77f60833	0	0	0	0	0	0	0	0	192	161	0	144	70	0	0	0	0	0	0	0	98	63	0	0	0	0	0	0	0	0	0	0	0	0	0	0
Firmicutes	Streptococcus	constellatus	534f039bbaad8be35206e655bb539bc6	39	0	99	110	287	101	145	276	24	0	0	38	40	181	211	330	335	254	267	38	55	37	56	228	296	337	163	86	208	505	616	298	661	602	281	209
Firmicutes	Streptococcus	intermedius	72865c6d86b62763a73cc26c1f5f5682	201	220	93	155	147	517	366	541	135	60	68	187	155	145	130	155	313	182	111	39	0	0	0	152	89	94	26	0	166	196	170	176	119	62	60	110
Firmicutes	Streptococcus	sanguinis	a2d866fc513dac4d32e3c1cd68fc986e	1359	1537	400	268	767	345	476	806	153	175	0	227	147	822	982	1173	473	448	530	119	116	96	159	864	621	607	94	0	1096	1279	1030	398	225	226	147	247
Firmicutes	Streptococcus	parasanguinis clade 411	a895b9ee2e1c16cc57c10a22696f0867	19	21	12	16	42	31	35	33	126	194	54	154	125	211	355	311	459	250	266	127	114	117	124	409	364	381	79	19	215	285	272	62	344	229	306	172
Firmicutes	Streptococcus	sp. HMT 074	cfaad17f7f42a4aa11b9f0f802bc2c1a	0	0	0	0	37	45	32	35	0	0	34	0	0	28	49	66	106	104	17	0	0	0	0	127	63	78	25	0	101	123	57	0	249	119	93	106
